# Supplementary material for: Cryptotanshinone Suppresses BVDV Propagation by Suppressing Cell Apoptosis and Restoring Hormone Secretion in Bovine Granulosa Cells
Source: Viruses. 2025 Oct 28;17(11):1433. doi: 10.3390/v17111433 (PMC12656771; doi:10.3390/v17111433)
Supplement: Supplementary file 1 [file viruses-17-01433-s001.zip]

Archive with 1 entries (1 files):
- viruses-3921576-supplementary.pdf
